# Supplementary material for: Strategic targeting of Cas9 nickase expands tandem gene arrays
Source: Cell Genom. 2025 Mar 20;5(4):100811. doi: 10.1016/j.xgen.2025.100811 (PMC12008805; doi:10.1016/j.xgen.2025.100811)
Supplement: Table S2. Yeast strains used in this study, related to STAR Methods and Figures 1–5 and S2–S8 [file mmc2.xlsx]

## Sheet: Table S2
Table S2. Yeast strains used in this study, related to STAR Methods and Figures 1–5, S2–S8
Strain name	Lab strain number	Genotype		Strain background	Source	Figure
BY4741	YIT5001	MATa his3Δ1 leu2Δ0 met15Δ0 ura3Δ0		BY4741	Brachmann et al., 1998.47
D110-4	YIT8035	pFA6a-pCUP2-yGEV-tADH1-HphMX(MfeI-cut@pCUP2) YIplac128-pGAL1-Cas9(D10A)-tADH1(AgeI-cut@pGAL1)		BY4741	This study	2F, 2H, S2A, S2B, S6B, S6G, S7A
D105-4	YIT9296	pFA6a-pCUP2-yGEV-tADH1-HphMX(MfeI-cut@pCUP2) YIplac128-pGAL1-Cas9(D10A)-tADH1(AgeI-cut@pGAL1) [pGAL1-HHribo-sgRNAFE(TEF1)-HDV-tADH1-CU]		BY4741	This study	1C-D, 1F, 2A, 3C, S3B, S7D
T499_7	YIT15095	pFA6a-pCUP2-yGEV-tADH1-HphMX(MfeI-cut@pCUP2) YIplac128-pGAL1-Cas9(D10A)-tADH1(AgeI-cut@pGAL1) [pGAL1-HHribo-sgRNAFE(gRNAs6)-HDV-tADH1-CU]		BY4741	This study	S2D
T499_8	YIT15096	pFA6a-pCUP2-yGEV-tADH1-HphMX(MfeI-cut@pCUP2) YIplac128-pGAL1-Cas9(D10A)-tADH1(AgeI-cut@pGAL1) [pGAL1-HHribo-sgRNAFE(gRNAs7)-HDV-tADH1-CU]		BY4741	This study	S2D
D192-5	YIT10076	pFA6a-pCUP2-yGEV-tADH1-HphMX(MfeI-cut@pCUP2) YIplac128-pGAL1-Cas9(D10A)-tADH1(AgeI-cut@pGAL1) [pGAL1-HHribo-sgRNAFE(gRNAs8)-HDV-tADH1-CU]		BY4741	This study	S2D
T499_9	YIT15097	pFA6a-pCUP2-yGEV-tADH1-HphMX(MfeI-cut@pCUP2) YIplac128-pGAL1-Cas9(D10A)-tADH1(AgeI-cut@pGAL1) [pGAL1-HHribo-sgRNAFE(gRNAs9)-HDV-tADH1-CU]		BY4741	This study	S2D
T499_10	YIT15098	pFA6a-pCUP2-yGEV-tADH1-HphMX(MfeI-cut@pCUP2) YIplac128-pGAL1-Cas9(D10A)-tADH1(AgeI-cut@pGAL1) [pGAL1-HHribo-sgRNAFE(gRNAs1)-HDV-tADH1-CU]		BY4741	This study	S2D
T499_11	YIT15099	pFA6a-pCUP2-yGEV-tADH1-HphMX(MfeI-cut@pCUP2) YIplac128-pGAL1-Cas9(D10A)-tADH1(AgeI-cut@pGAL1) [pGAL1-HHribo-sgRNAFE(gRNA2)-HDV-tADH1-CU]		BY4741	This study	1C-D
D192-6	YIT10077	pFA6a-pCUP2-yGEV-tADH1-HphMX(MfeI-cut@pCUP2) YIplac128-pGAL1-Cas9(D10A)-tADH1(AgeI-cut@pGAL1) [pGAL1-HHribo-sgRNAFE(gRNA3)-HDV-tADH1-CU]		BY4741	This study	1C-D
T499_12	YIT15100	pFA6a-pCUP2-yGEV-tADH1-HphMX(MfeI-cut@pCUP2) YIplac128-pGAL1-Cas9(D10A)-tADH1(AgeI-cut@pGAL1) [pGAL1-HHribo-sgRNAFE(gRNAs2)-HDV-tADH1-CU]		BY4741	This study	S2D
T18-5	YIT10399	pFA6a-pCUP2-yGEV-tADH1-HphMX(MfeI-cut@pCUP2) YIplac128-pGAL1-Cas9(D10A)-tADH1(AgeI-cut@pGAL1) [pGAL1-HHribo-sgRNAFE(gRNA1)-HDV-tADH1-CU]		BY4741	This study	1C-F, 2A, 3A-C, 3F-H, S2E-F, S3B, S4C-D, S5A-D, S6A, S6C
T18-6	YIT10400	pFA6a-pCUP2-yGEV-tADH1-HphMX(MfeI-cut@pCUP2) YIplac128-pGAL1-Cas9(D10A)-tADH1(AgeI-cut@pGAL1) [pGAL1-HHribo-sgRNAFE(gRNAs3)-HDV-tADH1-CU]		BY4741	This study	S2D
T18-7	YIT10401	pFA6a-pCUP2-yGEV-tADH1-HphMX(MfeI-cut@pCUP2) YIplac128-pGAL1-Cas9(D10A)-tADH1(AgeI-cut@pGAL1) [pGAL1-HHribo-sgRNAFE(gRNAs4)-HDV-tADH1-CU]		BY4741	This study	S2D
T18-8	YIT10402	pFA6a-pCUP2-yGEV-tADH1-HphMX(MfeI-cut@pCUP2) YIplac128-pGAL1-Cas9(D10A)-tADH1(AgeI-cut@pGAL1) [pGAL1-HHribo-sgRNAFE(gRNAs5)-HDV-tADH1-CU]		BY4741	This study	S2D
D192-1	YIT10072	pFA6a-pCUP2-yGEV-tADH1-HphMX(MfeI-cut@pCUP2) YIplac128-pGAL1-Cas9(D10A)-tADH1(AgeI-cut@pGAL1) [pGAL1-HHribo-sgRNAFE(gRNA6)-HDV-tADH1-CU]		BY4741	This study	1C-F, 2A, S3B, S4C-D, S5A-D
T499_1	YIT15089	pFA6a-pCUP2-yGEV-tADH1-HphMX(MfeI-cut@pCUP2) YIplac128-pGAL1-Cas9(D10A)-tADH1(AgeI-cut@pGAL1) [pGAL1-HHribo-sgRNAFE(gRNAs14)-HDV-tADH1-CU]		BY4741	This study	S2D
T499_2	YIT15090	pFA6a-pCUP2-yGEV-tADH1-HphMX(MfeI-cut@pCUP2) YIplac128-pGAL1-Cas9(D10A)-tADH1(AgeI-cut@pGAL1) [pGAL1-HHribo-sgRNAFE(gRNA5)-HDV-tADH1-CU]		BY4741	This study	1C-D
T499_3	YIT15091	pFA6a-pCUP2-yGEV-tADH1-HphMX(MfeI-cut@pCUP2) YIplac128-pGAL1-Cas9(D10A)-tADH1(AgeI-cut@pGAL1) [pGAL1-HHribo-sgRNAFE(gRNAs15)-HDV-tADH1-CU]		BY4741	This study	S2D
D192-2	YIT10073	pFA6a-pCUP2-yGEV-tADH1-HphMX(MfeI-cut@pCUP2) YIplac128-pGAL1-Cas9(D10A)-tADH1(AgeI-cut@pGAL1) [pGAL1-Hhribo-sgRNAFE(gRNAs10)-HDV-tADH1-CU]		BY4741	This study	S2D
T499_4	YIT15092	pFA6a-pCUP2-yGEV-tADH1-HphMX(MfeI-cut@pCUP2) YIplac128-pGAL1-Cas9(D10A)-tADH1(AgeI-cut@pGAL1) [pGAL1-HHribo-sgRNAFE(gRNAs11)-HDV-tADH1-CU]		BY4741	This study	S2D
T499_5	YIT15093	pFA6a-pCUP2-yGEV-tADH1-HphMX(MfeI-cut@pCUP2) YIplac128-pGAL1-Cas9(D10A)-tADH1(AgeI-cut@pGAL1) [pGAL1-HHribo-sgRNAFE(gRNAs12)-HDV-tADH1-CU]		BY4741	This study	S2D
T499_6	YIT15094	pFA6a-pCUP2-yGEV-tADH1-HphMX(MfeI-cut@pCUP2) YIplac128-pGAL1-Cas9(D10A)-tADH1(AgeI-cut@pGAL1) [pGAL1-HHribo-sgRNAFE(gRNAs13)-HDV-tADH1-CU]		BY4741	This study	S2D
T18-1	YIT10395	pFA6a-pCUP2-yGEV-tADH1-HphMX(MfeI-cut@pCUP2) YIplac128-pGAL1-Cas9(D10A)-tADH1(AgeI-cut@pGAL1) [pGAL1-HHribo-sgRNAFE(gRNAs16)-HDV-tADH1-CU]		BY4741	This study	S2D
T18-2	YIT10396	pFA6a-pCUP2-yGEV-tADH1-HphMX(MfeI-cut@pCUP2) YIplac128-pGAL1-Cas9(D10A)-tADH1(AgeI-cut@pGAL1) [pGAL1-HHribo-sgRNAFE(gRNA4)-HDV-tADH1-CU]		BY4741	This study	1C-D
T18-3	YIT10397	pFA6a-pCUP2-yGEV-tADH1-HphMX(MfeI-cut@pCUP2) YIplac128-pGAL1-Cas9(D10A)-tADH1(AgeI-cut@pGAL1) [pGAL1-HHribo-sgRNAFE(gRNAs17)-HDV-tADH1-CU]		BY4741	This study	S2D
T18-4	YIT10398	pFA6a-pCUP2-yGEV-tADH1-HphMX(MfeI-cut@pCUP2) YIplac128-pGAL1-Cas9(D10A)-tADH1(AgeI-cut@pGAL1) [pGAL1-HHribo-sgRNAFE(gRNAs18)-HDV-tADH1-CU]		BY4741	This study	S2D
T484_1	YIT14715	gRNA1inv pFA6a-pCUP2-yGEV-tADH1-HphMX(MfeI-cut@pCUP2) YIplac128-pGAL1-Cas9(D10A)-tADH1(AgeI-cut@pGAL1) [pGAL1-HHribo-sgRNAFE(gRNA1)-HDV-tADH1-CU]		BY4741	This study	S2E-F
T496_3	YIT14958	pFA6a-RFA1C-ymNeonGreen-tADH1-KanMX6 (MfeI-cut@RFA1) pFA6a-pCUP2-yGEV-tADH1-HphMX(AgeI-cut@pCUP2) YIplac128-pGAL1-Cas9(D10A)-tADH1(AgeI-cut@pGAL1) [pGAL1-Cas9-tADH1-pGAL1-HHribo-sgRNAFE(gRNA1)-HDV-tADH1-CU]		BY4741	This study	S2G
T496_4	YIT14959	pFA6a-RFA1C-ymNeonGreen-tADH1-KanMX6 (MfeI-cut@RFA1) gRNA1inv pFA6a-pCUP2-yGEV-tADH1-HphMX(AgeI-cut@pCUP2) YIplac128-pGAL1-Cas9(D10A)-tADH1(AgeI-cut@pGAL1) [pGAL1-Cas9-tADH1-pGAL1-HHribo-sgRNAFE(gRNA1)-HDV-tADH1-CU]		BY4741	This study	S2G
T507_2	YIT15202	YIplac128-pGAL1-Cas9(H840A N854A)-tADH1 (AgeI-cut@pGAL1) pFA6a-pCUP2-yGEV-tADH1-HphMX(MfeI-cut@pCUP2) [pGAL1-HHribo-sgRNAFE(TEF1)-HDV-tADH1-CU]		BY4741	This study	S3B
T507_3	YIT15203	YIplac128-pGAL1-Cas9(H840A N854A)-tADH1 (AgeI-cut@pGAL1) pFA6a-pCUP2-yGEV-tADH1-HphMX(MfeI-cut@pCUP2) [pGAL1-HHribo-sgRNAFE(gRNA1)-HDV-tADH1-CU]		BY4741	This study	S3B-C
T514_1	YIT15381	YIplac128-pGAL1-Cas9(H840A N854A)-tADH1 (AgeI-cut@pGAL1) pFA6a-pCUP2-yGEV-tADH1-HphMX(MfeI-cut@pCUP2) [pGAL1-HHribo-sgRNAFE(gRNA6)-HDV-tADH1-CU]		BY4741	This study	S3B
T507_4	YIT15204	YIplac128-pGAL1-Cas9(H840A N854A)-tADH1 (AgeI-cut@pGAL1) pFA6a-pCUP2-yGEV-tADH1-HphMX(MfeI-cut@pCUP2) [pGAL1-HHribo-sgRNAFE(gRNAs6)-HDV-tADH1-CU]		BY4741	This study	S3B
T514_7	YIT15387	YIplac128-pGAL1-Cas9(H840A N854A)-tADH1 (AgeI-cut@pGAL1) pFA6a-pCUP2-yGEV-tADH1-HphMX(MfeI-cut@pCUP2) [pGAL1-HHribo-sgRNAFE(gRNAs7)-HDV-tADH1-CU]		BY4741	This study	S3B
T514_8	YIT15388	YIplac128-pGAL1-Cas9(H840A N854A)-tADH1 (AgeI-cut@pGAL1) pFA6a-pCUP2-yGEV-tADH1-HphMX(MfeI-cut@pCUP2) [pGAL1-HHribo-sgRNAFE(gRNAs8)-HDV-tADH1-CU]		BY4741	This study	S3B
T514_9	YIT15389	YIplac128-pGAL1-Cas9(H840A N854A)-tADH1 (AgeI-cut@pGAL1) pFA6a-pCUP2-yGEV-tADH1-HphMX(MfeI-cut@pCUP2) [pGAL1-HHribo-sgRNAFE(gRNAs9)-HDV-tADH1-CU]		BY4741	This study	S3B
T514_3	YIT15383	YIplac128-pGAL1-Cas9(H840A N854A)-tADH1 (AgeI-cut@pGAL1) pFA6a-pCUP2-yGEV-tADH1-HphMX(MfeI-cut@pCUP2) [pGAL1-HHribo-sgRNAFE(gRNAs10)-HDV-tADH1-CU]		BY4741	This study	S3B
T514_4	YIT15384	YIplac128-pGAL1-Cas9(H840A N854A)-tADH1 (AgeI-cut@pGAL1) pFA6a-pCUP2-yGEV-tADH1-HphMX(MfeI-cut@pCUP2) [pGAL1-HHribo-sgRNAFE(gRNAs11)-HDV-tADH1-CU]		BY4741	This study	S3B
T514_5	YIT15385	YIplac128-pGAL1-Cas9(H840A N854A)-tADH1 (AgeI-cut@pGAL1) pFA6a-pCUP2-yGEV-tADH1-HphMX(MfeI-cut@pCUP2) [pGAL1-HHribo-sgRNAFE(gRNAs12)-HDV-tADH1-CU]		BY4741	This study	S3B
T514_6	YIT15386	YIplac128-pGAL1-Cas9(H840A N854A)-tADH1 (AgeI-cut@pGAL1) pFA6a-pCUP2-yGEV-tADH1-HphMX(MfeI-cut@pCUP2) [pGAL1-HHribo-sgRNAFE(gRNAs13)-HDV-tADH1-CU]		BY4741	This study	S3B
T507_7	YIT15207	gRNA1inv YIplac128-pGAL1-Cas9(H840A N854A)-tADH1 (AgeI-cut@pGAL1) pFA6a-pCUP2-yGEV-tADH1-HphMX(MfeI-cut@pCUP2) [pGAL1-HHribo-sgRNAFE(gRNA1)-HDV-tADH1-CU]		BY4741	This study	S3C
T89_8	YIT10859	pol32Δ::KanMX pFA6a-pCUP2-yGEV-tADH1-HphMX(MfeI-cut@pCUP2) YIplac128-pGAL1-Cas9(D10A)-tADH1(AgeI-cut@pGAL1) [pGAL1-HHribo-sgRNAFE(gRNA1)-HDV-tADH1-CU]		BY4741	This study	S5A
T89_6	YIT10857	pol32Δ::KanMX pFA6a-pCUP2-yGEV-tADH1-HphMX(MfeI-cut@pCUP2) YIplac128-pGAL1-Cas9(D10A)-tADH1(AgeI-cut@pGAL1) [pGAL1-HHribo-sgRNAFE(gRNA6)-HDV-tADH1-CU]		BY4741	This study	S5A
T208_3	YIT12336	pif1-m2 met15Δ::pCUP2-yGEV-tADH hoΔ::pGAL1-nCas9(D10A)-tADH1 [pGAL1-HHribo-sgRNAFE(gRNA1)-HDV-tADH1-CU]		BY4741	This study	S5A
T208_4	YIT12337	pif1-m2 met15Δ::pCUP2-yGEV-tADH hoΔ::pGAL1-nCas9(D10A)-tADH1 [pGAL1-HHribo-sgRNAFE(gRNA6)-HDV-tADH1-CU]		BY4741	This study	S5A
T89_4	YIT10855	rad51Δ::KanMX pFA6a-pCUP2-yGEV-tADH1-HphMX(MfeI-cut@pCUP2) YIplac128-pGAL1-Cas9(D10A)-tADH1(AgeI-cut@pGAL1) [pGAL1-HHribo-sgRNAFE(gRNA1)-HDV-tADH1-CU]		BY4741	This study	S5A
T89_2	YIT10853	rad51Δ::KanMX pFA6a-pCUP2-yGEV-tADH1-HphMX(MfeI-cut@pCUP2) YIplac128-pGAL1-Cas9(D10A)-tADH1(AgeI-cut@pGAL1) [pGAL1-HHribo-sgRNAFE(gRNA6)-HDV-tADH1-CU]		BY4741	This study	S5A
T302_1	YIT13074	pol32Δ::KanMX pFA6a-pCUP2-yGEV-tADH1-HphMX(MfeI-cut@pCUP2) YIplac128-pGAL1-Cas9(D10A)-tADH1(AgeI-cut@pGAL1) [pPOL32-POL32-tCYC1-CH/pGAL1-sgRNAFE(gRNA1)-HDV-tADH1-CU]		BY4741	This study	S5B
T302_4	YIT13077	pol32Δ::KanMX pFA6a-pCUP2-yGEV-tADH1-HphMX(MfeI-cut@pCUP2) YIplac128-pGAL1-Cas9(D10A)-tADH1(AgeI-cut@pGAL1) [pPOL32-POL32-tCYC1-CH/pGAL1-sgRNAFE(gRNA6)-HDV-tADH1-CU]		BY4741	This study	S5B
T302_7	YIT13080	pif1-m2 met15Δ::pCUP2-yGEV-tADH hoΔ::pGAL1-nCas9(D10A)-tADH1 [pPIF1-PIF1-m1-tCYC1-CH/pGAL1-sgRNAFE(gRNA1)-HDV-tADH1-CU]		BY4741	This study	S5B
T302_10	YIT13083	pif1-m2 met15Δ::pCUP2-yGEV-tADH hoΔ::pGAL1-nCas9(D10A)-tADH1 [pPIF1-PIF1-m1-tCYC1-CH/pGAL1-sgRNAFE(gRNA6)-HDV-tADH1-CU]		BY4741	This study	S5B
T302_13	YIT13086	rad51D::KanMX pFA6a-pCUP2-yGEV-tADH1-HphMX(MfeI-cut@pCUP2) YIplac128-pGAL1-Cas9(D10A)-tADH1(AgeI-cut@pGAL1) [pRAD51-RAD51-tCYC1-CH/pGAL1-sgRNAFE(gRNA1)-HDV-tADH1-CU]		BY4741	This study	S5B
T302_16	YIT13089	rad51D::KanMX pFA6a-pCUP2-yGEV-tADH1-HphMX(MfeI-cut@pCUP2) YIplac128-pGAL1-Cas9(D10A)-tADH1(AgeI-cut@pGAL1) [pRAD51-RAD51-tCYC1-CH/pGAL1-sgRNAFE(gRNA6)-HDV-tADH1-CU]		BY4741	This study	S5B
T89_20	YIT10871	rtt109Δ::KanMX pFA6a-pCUP2-yGEV-tADH1-HphMX(MfeI-cut@pCUP2) YIplac128-pGAL1-Cas9(D10A)-tADH1(AgeI-cut@pGAL1) [pGAL1-HHribo-sgRNAFE(gRNA1)-HDV-tADH1-CU]		BY4741	This study	3A-B, S5C, S6C
T89_18	YIT10869	rtt109Δ::KanMX pFA6a-pCUP2-yGEV-tADH1-HphMX(MfeI-cut@pCUP2) YIplac128-pGAL1-Cas9(D10A)-tADH1(AgeI-cut@pGAL1) [pGAL1-HHribo-sgRNAFE(gRNA6)-HDV-tADH1-CU]		BY4741	This study	S5C
T211_3	YIT12324	rtt109 K290Q met15Δ::pCUP2-yGEV-tADH hoΔ::pGAL1-nCas9(D10A)-tADH1 [pGAL1-HHribo-sgRNAFE(gRNA1)-HDV-tADH1-CU]		BY4741	This study	S5C
T211_4	YIT12325	rtt109 K290Q met15Δ::pCUP2-yGEV-tADH hoΔ::pGAL1-nCas9(D10A)-tADH1 [pGAL1-HHribo-sgRNAFE(gRNA6)-HDV-tADH1-CU]		BY4741	This study	S5C
T200_4	YIT12272	pol32Δ::NatMX rtt109Δ::KanMX pFA6a-pCUP2-yGEV-tADH1-HphMX(MfeI-cut@pCUP2) YIplac128-pGAL1-Cas9(D10A)-tADH1(AgeI-cut@pGAL1) [pGAL1-HHribo-sgRNAFE(gRNA1)-HDV-tADH1-CU]		BY4741	This study	S5C
T200_5	YIT12273	pol32Δ::NatMX rtt109Δ::KanMX pFA6a-pCUP2-yGEV-tADH1-HphMX(MfeI-cut@pCUP2) YIplac128-pGAL1-Cas9(D10A)-tADH1(AgeI-cut@pGAL1) [pGAL1-HHribo-sgRNAFE(gRNA6)-HDV-tADH1-CU]		BY4741	This study	S5C
T302_19	YIT13092	rtt109Δ::KanMX pFA6a-pCUP2-yGEV-tADH1-HphMX(MfeI-cut@pCUP2) YIplac128-pGAL1-Cas9(D10A)-tADH1(AgeI-cut@pGAL1) [pRTT109-RTT109-tCYC1-CH/pGAL1-sgRNAFE(gRNA1)-HDV-tADH1-CU]		BY4741	This study	S5D
T302_22	YIT13095	rtt109Δ::KanMX pFA6a-pCUP2-yGEV-tADH1-HphMX(MfeI-cut@pCUP2) YIplac128-pGAL1-Cas9(D10A)-tADH1(AgeI-cut@pGAL1) [pRTT109-RTT109-tCYC1-CH/pGAL1-sgRNAFE(gRNA6)-HDV-tADH1-CU]		BY4741	This study	S5D
T302_25	YIT13098	rtt109Δ::KanMX pFA6a-pCUP2-yGEV-tADH1-HphMX(MfeI-cut@pCUP2) YIplac128-pGAL1-Cas9(D10A)-tADH1(AgeI-cut@pGAL1) [pRTT109-RTT109_K290Q-tCYC1-CH/pGAL1-sgRNAFE(gRNA1)-HDV-tADH1-CU]		BY4741	This study	S5D
T302_28	YIT13101	rtt109Δ::KanMX pFA6a-pCUP2-yGEV-tADH1-HphMX(MfeI-cut@pCUP2) YIplac128-pGAL1-Cas9(D10A)-tADH1(AgeI-cut@pGAL1) [pRTT109-RTT109_K290Q-tCYC1-CH/pGAL1-sgRNAFE(gRNA6)-HDV-tADH1-CU]		BY4741	This study	S5D
T59_2	YIT10652	pFA6a-pCUP2-yGEV-tADH1-HphMX(MfeI-cut@pCUP2) YIplac128-pGAL1-Cas9(D10A)-tADH1(AgeI-cut@pGAL1) (250 copies of CUP1RU)		BY4741	This study	2B, 2E-F, 2H-I, 3D, 3G-H, S6B, S6D, S6G
T212_1	YIT12358	pFA6a-pCUP2-yGEV-tADH1-HphMX(MfeI-cut@pCUP2) YIplac128-pGAL1-Cas9(D10A)-tADH1(AgeI-cut@pGAL1) (250 copies of CUP1RU) [pGAL1-HHribo-sgRNAFE(TEF1)-HDV-tADH1-CU]		BY4741	This study	2C
T106_1	YIT11182	pFA6a-pCUP2-yGEV-tADH1-HphMX(MfeI-cut@pCUP2) YIplac128-pGAL1-Cas9(D10A)-tADH1(AgeI-cut@pGAL1) (250 copies of CUP1RU) [pGAL1-HHribo-sgRNAFE(gRNA1)-HDV-tADH1-CU]		BY4741	This study	2C
T73_1	YIT10687	pFA6a-pCUP2-yGEV-tADH1-HphMX(MfeI-cut@pCUP2) YIplac128-pGAL1-Cas9(D10A)-tADH1(AgeI-cut@pGAL1) (250 copies of CUP1RU) [pGAL1-HHribo-sgRNAFE(gRNA6)-HDV-tADH1-CU]		BY4741	This study	2C
T102_1_4	YIT11126	pFA6a-pCUP2-yGEV-tADH1-HphMX(MfeI-cut@pCUP2) YIplac128-pGAL1-Cas9(D10A)-tADH1(AgeI-cut@pGAL1) (380 copies of CUP1RU)		BY4741	This study	2D, 2E-F, 2H-I, 3D, 3G-H, S6B, S6D, S6G
T176_2_9	YIT12048	rtt109Δ::KanMX pFA6a-pCUP2-yGEV-tADH1-HphMX(MfeI-cut@pCUP2) YIplac128-pGAL1-Cas9(D10A)-tADH1(AgeI-cut@pGAL1) [pGAL1-HHribo-sgRNAFE(gRNA1)-HDV-tADH1-CU] (250 copies of CUP1RU)		BY4741	This study	2H, 3D, S6C-G
T176_2_4	YIT12043	rtt109Δ::KanMX pFA6a-pCUP2-yGEV-tADH1-HphMX(MfeI-cut@pCUP2) YIplac128-pGAL1-Cas9(D10A)-tADH1(AgeI-cut@pGAL1) [pGAL1-HHribo-sgRNAFE(gRNA1)-HDV-tADH1-CU] (380 copies of CUP1RU)		BY4741	This study	2H, 3D, S6C-G
T176_2_10	YIT12049	rtt109Δ::KanMX pFA6a-pCUP2-yGEV-tADH1-HphMX(MfeI-cut@pCUP2) YIplac128-pGAL1-Cas9(D10A)-tADH1(AgeI-cut@pGAL1) [pGAL1-HHribo-sgRNAFE(gRNA1)-HDV-tADH1-CU] (800 copies of CUP1RU)		BY4741	This study	2H, 3D, S6C-G
T106_2	YIT11183	pFA6a-pCUP2-yGEV-tADH1-HphMX(MfeI-cut@pCUP2) YIplac128-pGAL1-Cas9(D10A)-tADH1(AgeI-cut@pGAL1) (1 copy of CUP1RU) [pGAL1-HHribo-sgRNAFE(gRNA1)-HDV-tADH1-CU]		BY4741	This study	4B-C
T106_3	YIT11184	pFA6a-pCUP2-yGEV-tADH1-HphMX(MfeI-cut@pCUP2) YIplac128-pGAL1-Cas9(D10A)-tADH1(AgeI-cut@pGAL1) (2 copies of CUP1RU) [pGAL1-HHribo-sgRNAFE(gRNA1)-HDV-tADH1-CU]		BY4741	This study	4B-C, 4J
T106_4	YIT11185	pFA6a-pCUP2-yGEV-tADH1-HphMX(MfeI-cut@pCUP2) YIplac128-pGAL1-Cas9(D10A)-tADH1(AgeI-cut@pGAL1) (3 copies of CUP1RU) [pGAL1-HHribo-sgRNAFE(gRNA1)-HDV-tADH1-CU]		BY4741	This study	4B-C
T50_2	YIT10570	pFA6a-pCUP2-yGEV-tADH1-HphMX(MfeI-cut@pCUP2) YIplac128-pGAL1-Cas9(D10A)-tADH1(AgeI-cut@pGAL1) (1 copy of CUP1RU) [pGAL1-HHribo-sgRNAFE(gRNA6)-HDV-tADH1-CU]		BY4741	This study	4B-C
T50_5	YIT10573	pFA6a-pCUP2-yGEV-tADH1-HphMX(MfeI-cut@pCUP2) YIplac128-pGAL1-Cas9(D10A)-tADH1(AgeI-cut@pGAL1) (2 copies of CUP1RU) [pGAL1-HHribo-sgRNAFE(gRNA6)-HDV-tADH1-CU]		BY4741	This study	4B-C
T50_8	YIT10576	pFA6a-pCUP2-yGEV-tADH1-HphMX(MfeI-cut@pCUP2) YIplac128-pGAL1-Cas9(D10A)-tADH1(AgeI-cut@pGAL1) (3 copies of CUP1RU) [pGAL1-HHribo-sgRNAFE(gRNA6)-HDV-tADH1-CU]		BY4741	This study	4B-C
T118_10	YIT11406	pFA6a-pCUP2-yGEV-tADH1-HphMX(MfeI-cut@pCUP2) YIplac128-pGAL1-Cas9(D10A)-tADH1(AgeI-cut@pGAL1) [pGAL1-HHribo-sgRNAFE(KRS1F1)-HDV-tADH1-CU]		BY4741	This study	S7D-E
T118_11	YIT11407	pFA6a-pCUP2-yGEV-tADH1-HphMX(MfeI-cut@pCUP2) YIplac128-pGAL1-Cas9(D10A)-tADH1(AgeI-cut@pGAL1) [pGAL1-HHribo-sgRNAFE(KRS1F2)-HDV-tADH1-CU]		BY4741	This study	S7D-E
T132_8	YIT11627	pFA6a-pCUP2-yGEV-tADH1-HphMX(MfeI-cut@pCUP2) YIplac128-pGAL1-Cas9(D10A)-tADH1(AgeI-cut@pGAL1) [pGAL1-HHribo-sgRNAFE(KRS1F4)-HDV-tADH1-CU]		BY4741	This study	S7D-E
T118_8	YIT11404	pFA6a-pCUP2-yGEV-tADH1-HphMX(MfeI-cut@pCUP2) YIplac128-pGAL1-Cas9(D10A)-tADH1(AgeI-cut@pGAL1) [pGAL1-HHribo-sgRNAFE(RSM10R2)-HDV-tADH1-CU]		BY4741	This study	S7D-E
T118_9	YIT11405	pFA6a-pCUP2-yGEV-tADH1-HphMX(MfeI-cut@pCUP2) YIplac128-pGAL1-Cas9(D10A)-tADH1(AgeI-cut@pGAL1) [pGAL1-HHribo-sgRNAFE(RSM10R3)-HDV-tADH1-CU]		BY4741	This study	S7D-E
T132_5	YIT11624	pFA6a-pCUP2-yGEV-tADH1-HphMX(MfeI-cut@pCUP2) YIplac128-pGAL1-Cas9(D10A)-tADH1(AgeI-cut@pGAL1) [pGAL1-HHribo-sgRNAFE(RSM10R4)-HDV-tADH1-CU]		BY4741	This study	S7D-E
T132_6	YIT11625	pFA6a-pCUP2-yGEV-tADH1-HphMX(MfeI-cut@pCUP2) YIplac128-pGAL1-Cas9(D10A)-tADH1(AgeI-cut@pGAL1) [pGAL1-HHribo-sgRNAFE(RSM10R5)-HDV-tADH1-CU]		BY4741	This study	S7D-E
T132_7	YIT11626	pFA6a-pCUP2-yGEV-tADH1-HphMX(MfeI-cut@pCUP2) YIplac128-pGAL1-Cas9(D10A)-tADH1(AgeI-cut@pGAL1) [pGAL1-HHribo-sgRNAFE(RSM10R6)-HDV-tADH1-CU]		BY4741	This study	S7D-E
T157_8	YIT11777	pFA6a-NUP49(aa288-472)-mCherry-KanMX6(XbaI-cut@NUP49) cup1ruΔ::pNOP1-NOP1(aa1-90)-ymNeonGreen-tADH1 pFA6a-pCUP2-yGEV-tADH1-HphMX(MfeI-cut@pCUP2) YIplac128-pGAL1-Cas9(D10A)-tADH1(AgeI-cut@pGAL1) [pGAL1-HHribo-sgRNAFE(gRNA1)-HDV-tADH1-CU]		BY4741	This study	S7G-I
T157_11	YIT11780	pFA6a-NUP49(aa288-472)-mCherry-KanMX6(XbaI-cut@NUP49) cup1ruΔ::2x[pNOP1-NOP1(aa1-90)-ymNeonGreen-tADH1] pFA6a-pCUP2-yGEV-tADH1-HphMX(MfeI-cut@pCUP2) YIplac128-pGAL1-Cas9(D10A)-tADH1(AgeI-cut@pGAL1) [pGAL1-HHribo-sgRNAFE(gRNA1)-HDV-tADH1-CU]		BY4741	This study	S7G-I, 4F, 4J
T402_1	YIT13869	hoΔ::gRNA1-CUP1RU-HIS3-CUP1RU pFA6a-NUP49(aa288-472)-mCherry-KanMX6(XbaI-cut@NUP49) gRNA1-cup1ruΔ::NatMX pFA6a-pCUP2-yGEV-tADH1-HphMX(MfeI-cut@pCUP2) YIplac128-pGAL1-Cas9(D10A)-tADH1(AgeI-cut@pGAL1) [pGAL1-HHribo-sgRNAFE(gRNA1)-HDV-tADH1-CU]		BY4741	This study	S8B-C
T400_1	YIT13872	hoΔ::gRNA1-ymNG-HIS3-ymNG pFA6a-NUP49(aa288-472)-mCherry-KanMX6(XbaI-cut@NUP49) gRNA1-cup1ruΔ::NatMX pFA6a-pCUP2-yGEV-tADH1-HphMX(MfeI-cut@pCUP2) YIplac128-pGAL1-Cas9(D10A)-tADH1(AgeI-cut@pGAL1) [pGAL1-HHribo-sgRNAFE(gRNA1)-HDV-tADH1-CU]		BY4741	This study	S8B-C
T400_4	YIT13875	hoΔ::CUP1RU-HIS3-CUP1RU-gRNA1 pFA6a-NUP49(aa288-472)-mCherry-KanMX6(XbaI-cut@NUP49) gRNA1-cup1ruΔ::NatMX pFA6a-pCUP2-yGEV-tADH1-HphMX(MfeI-cut@pCUP2) YIplac128-pGAL1-Cas9(D10A)-tADH1(AgeI-cut@pGAL1) [pGAL1-HHribo-sgRNAFE(gRNA1)-HDV-tADH1-CU]		BY4741	This study	S8B-C
T402_4	YIT13878	hoΔ::ymNG-HIS3-ymNG-gRNA1 pFA6a-NUP49(aa288-472)-mCherry-KanMX6(XbaI-cut@NUP49) gRNA1-cup1ruΔ::NatMX pFA6a-pCUP2-yGEV-tADH1-HphMX(MfeI-cut@pCUP2) YIplac128-pGAL1-Cas9(D10A)-tADH1(AgeI-cut@pGAL1) [pGAL1-HHribo-sgRNAFE(gRNA1)-HDV-tADH1-CU]		BY4741	This study	S8B-C
T402_7	YIT13893	X2Δ::gRNA1-CUP1RU-HIS3-CUP1RU pFA6a-NUP49(aa288-472)-mCherry-KanMX6(XbaI-cut@NUP49) gRNA1-cup1ruΔ::NatMX pFA6a-pCUP2-yGEV-tADH1-HphMX(MfeI-cut@pCUP2) YIplac128-pGAL1-Cas9(D10A)-tADH1(AgeI-cut@pGAL1) [pGAL1-HHribo-sgRNAFE(gRNA1)-HDV-tADH1-CU]		BY4741	This study	S8E-F
T402_10	YIT13896	X2Δ::gRNA1-ymNG-HIS3-ymNG pFA6a-NUP49(aa288-472)-mCherry-KanMX6(XbaI-cut@NUP49) gRNA1-cup1ruΔ::NatMX pFA6a-pCUP2-yGEV-tADH1-HphMX(MfeI-cut@pCUP2) YIplac128-pGAL1-Cas9(D10A)-tADH1(AgeI-cut@pGAL1) [pGAL1-HHribo-sgRNAFE(gRNA1)-HDV-tADH1-CU]		BY4741	This study	S8E-F
T227_2	YIT12516	YIpHIS-pNOP1-NOP1(aa1-90)-ymNeonGreen(C6G)-tADH1 (PacI-cut@ymNG) pFA6a-NUP49(aa288-472)-mCherry-KanMX6(XbaI-cut@NUP49) cup1ruΔ::pNOP1-NOP1(aa1-90)-ymNeonGreen-tADH1 pFA6a-pCUP2-yGEV-tADH1-HphMX(MfeI-cut@pCUP2) YIplac128-pGAL1-Cas9(D10A)-tADH1(AgeI-cut@pGAL1) [pGAL1-HHribo-sgRNAFE(gRNA1)-HDV-tADH1-CU]		BY4741	This study	4E-H
T240_2	YIT12600	YIpHIS-pNOP1-NOP1(aa1-90)-ymNeonGreen(C6G)-tADH1-ARS305 (PacI-cut@ymNG) pFA6a-NUP49(aa288-472)-mCherry-KanMX6(XbaI-cut@NUP49) cup1ruΔ::pNOP1-NOP1(aa1-90)-ymNeonGreen-tADH1 pFA6a-pCUP2-yGEV-tADH1-HphMX(MfeI-cut@pCUP2) YIplac128-pGAL1-Cas9(D10A)-tADH1(AgeI-cut@pGAL1) [pGAL1-HHribo-sgRNAFE(gRNA1)-HDV-tADH1-CU]		BY4741	This study	4E, 4G-H
T322_6	YIT13272	YIpHIS-CUP1RU-tTEF1-ymTagBFP-pHHT1-mCherry-tCYC1-ymiRFP682-pHHT2-ymNeonGreen-tADH1 (EcoRV-cut@CUP1RU) pFA6a-pCUP2-yGEV-tADH1-HphMX(MfeI-cut@pCUP2) YIplac128-pGAL1-Cas9(D10A)-tADH1(AgeI-cut@pGAL1) [pGAL1-HHribo-sgRNAFE(gRNA1)-HDV-tADH1-CU]		BY4741	This study	S8H-I
T292_7	YIT12915	YIpHIS-CUP1RU-tTEF1-ymTagBFP-pHHT1-mCherry-tCYC1-ymiRFP682-pHHT2-ymNeonGreen-tADH1-ARS305 (EcoRV-cut@CUP1RU) pFA6a-pCUP2-yGEV-tADH1-HphMX(MfeI-cut@pCUP2) YIplac128-pGAL1-Cas9(D10A)-tADH1(AgeI-cut@pGAL1) [pGAL1-HHribo-sgRNAFE(gRNA1)-HDV-tADH1-CU]		BY4741	This study	S8H-I
C57_1	YIT16308	YIpHIS-CUP1RU-tTEF1-ymTagBFP-pHHT1-mCherry-tCYC1-ymiRFP682-pHHT2-ymNeonGreen-tADH1 (EcoRV-cut@CUP1RU) hoD::gRNA1-CUP1RU pFA6a-NUP49(aa288-472)-mCherry-KanMX6(XbaI-cut@NUP49) gRNA1-cup1RU-rsc30aa529-883D::NatMX pFA6a-pCUP2-yGEV-tADH1-HphMX(MfeI-cut@pCUP2) YIplac128-pGAL1-Cas9(D10A)-tADH1(AgeI-cut@pGAL1) [pGAL1-HHribo-sgRNAFE(gRNA1)-HDV-tADH1-CU]		BY4741	This study	S8H-I
C57_2	YIT16311	YIpHIS-CUP1RU-tTEF1-ymTagBFP-pHHT1-mCherry-tCYC1-ymiRFP682-pHHT2-ymNeonGreen-tADH1 (EcoRV-cut@CUP1RU) chrX-2::gRNA1-CUP1RU pFA6a-NUP49(aa288-472)-mCherry-KanMX6(XbaI-cut@NUP49) gRNA1-cup1RU-rsc30aa529-883D::NatMX pFA6a-pCUP2-yGEV-tADH1-HphMX(MfeI-cut@pCUP2) YIplac128-pGAL1-Cas9(D10A)-tADH1(AgeI-cut@pGAL1) [pGAL1-HHribo-sgRNAFE(gRNA1)-HDV-tADH1-CU]		BY4741	This study	S8H-I
C57_3	YIT16314	YIpHIS-CUP1RU-tTEF1-ymTagBFP-pHHT1-mCherry-tCYC1-ymiRFP682-pHHT2-ymNeonGreen-tADH1-ARS305 (EcoRV-cut@CUP1RU) hoD::gRNA1-CUP1RU pFA6a-NUP49(aa288-472)-mCherry-KanMX6(XbaI-cut@NUP49) gRNA1-cup1RU-rsc30aa529-883D::NatMX pFA6a-pCUP2-yGEV-tADH1-HphMX(MfeI-cut@pCUP2) YIplac128-pGAL1-Cas9(D10A)-tADH1(AgeI-cut@pGAL1) [pGAL1-HHribo-sgRNAFE(gRNA1)-HDV-tADH1-CU]		BY4741	This study	S8H-I
C57_4	YIT16317	YIpHIS-CUP1RU-tTEF1-ymTagBFP-pHHT1-mCherry-tCYC1-ymiRFP682-pHHT2-ymNeonGreen-tADH1-ARS305 (EcoRV-cut@CUP1RU) chrX-2::gRNA1-CUP1RU pFA6a-NUP49(aa288-472)-mCherry-KanMX6(XbaI-cut@NUP49) gRNA1-cup1RU-rsc30aa529-883D::NatMX pFA6a-pCUP2-yGEV-tADH1-HphMX(MfeI-cut@pCUP2) YIplac128-pGAL1-Cas9(D10A)-tADH1(AgeI-cut@pGAL1) [pGAL1-HHribo-sgRNAFE(gRNA1)-HDV-tADH1-CU]		BY4741	This study	S8H-I
T415_1	YIT13970	ars813Δ pFA6a-NUP49(aa288-472)-mCherry-KanMX6(XbaI-cut@NUP49) cup1ruΔ::2x[pNOP1-NOP1(aa1-90)-ymNeonGreen-tADH1] pFA6a-pCUP2-yGEV-tADH1-HphMX(MfeI-cut@pCUP2) YIplac128-pGAL1-Cas9(D10A)-tADH1(AgeI-cut@pGAL1) [pGAL1-HHribo-sgRNAFE(gRNA1)-HDV-tADH1-CU]		BY4741	This study	4J
T340_1	YIT10744	ars813Δ pFA6a-pCUP2-yGEV-tADH1-HphMX(MfeI-cut@pCUP2) YIplac128-pGAL1-Cas9(D10A)-tADH1(AgeI-cut@pGAL1) (2 copy of CUP1RU) [pGAL1-HHribo-sgRNAFE(gRNA1)-HDV-tADH1-CU]		BY4741	This study	4J
C139_1	YIT17749	grna1-cup1ruΔ::LE-pLEU2-tLEU2-ymNeonGreen-FLAG-U2-KanMX6 met15D::pCUP2-yGEV-tADH hoD::pGAL1-nCas9(D10A)-tADH1 [pGAL1-HHribo-sgRNAFE(gRNA1)-HDV-tADH1-CU] [YEpHISMX-EU800bp-gRNA1-tADH1]		BY4741	This study	5B-F
C91_1	YIT17016	cup1ruΔ::LE-pLEU2-tLEU2-ymNeonGreen-FLAG-U2-KanMX6 met15D::pCUP2-yGEV-tADH hoD::pGAL1-nCas9(D10A)-tADH1 [pGAL1-HHribo-sgRNAFE(gRNA1)-HDV-tADH1-CU] [YEpHISMX-EU800bp-gRNA1-tADH1]		BY4741	This study	5B-F
C91_2	YIT17019	cup1ruΔ::LE-pLEU2-tLEU2-ymNeonGreen-FLAG-U2-KanMX6 met15D::pCUP2-yGEV-tADH hoD::pGAL1-nCas9(D10A)-tADH1 [pGAL1-HHribo-sgRNAFE(gRNA1)-HDV-tADH1-CU] [YEpHISMX-EU600bp-gRNA1-tADH1]		BY4741	This study	5B-F
C91_3	YIT17022	cup1ruΔ::LE-pLEU2-tLEU2-ymNeonGreen-FLAG-U2-KanMX6 met15D::pCUP2-yGEV-tADH hoD::pGAL1-nCas9(D10A)-tADH1 [pGAL1-HHribo-sgRNAFE(gRNA1)-HDV-tADH1-CU] [YEpHISMX-EU400bp-gRNA1-tADH1]		BY4741	This study	5B-F
C91_4	YIT17025	cup1ruΔ::LE-pLEU2-tLEU2-ymNeonGreen-FLAG-U2-KanMX6 met15D::pCUP2-yGEV-tADH hoD::pGAL1-nCas9(D10A)-tADH1 [pGAL1-HHribo-sgRNAFE(gRNA1)-HDV-tADH1-CU] [YEpHISMX-EU200bp-gRNA1-tADH1]		BY4741	This study	5B-F
C103_1	YIT17341	cup1ruΔ::LE-pLEU2-tLEU2-ymNeonGreen-FLAG-U2-KanMX6 met15D::pCUP2-yGEV-tADH hoD::pGAL1-nCas9(D10A)-tADH1 [pGAL1-HHribo-sgRNAFE(gRNA1)-HDV-tADH1-CU] [YEpHISMX-EU800bp-tADH1]		BY4741	This study	5B-F
