# Supplementary material for: Strategic targeting of Cas9 nickase expands tandem gene arrays
Source: Cell Genom. 2025 Mar 20;5(4):100811. doi: 10.1016/j.xgen.2025.100811 (PMC12008805; doi:10.1016/j.xgen.2025.100811)
Supplement: Table S3. PCR primers used in this study, related to STAR Methods and Figures 1–6 and S2–S9 [file mmc3.xlsx]

## Sheet: Table S3
Table S3. PCR primers used in this study, related to STAR Methods and Figures 1–6, S2–S9
Primer name	Sequence	Description
POL32-F	CGGCGCTAAGCTTAATTTTT	POL32 deletion
POL32-R	AACTAAATGGGATGACGCTG	POL32 deletion
RTT109-F	CCCGTTAAGTCGTAAACGTC	RTT109 deletion
RTT109-R	CTCTTTAGCAAATTGTGGCC	RTT109 deletion
RAD51-F	ATCACCGTCTCACCATATCC	RAD51 deletion
RAD51-R	AGGAAGTAGTCATCGGGAAG	RAD51 deletion
ACT1-F	CGCTGCTCAATCTTCTTCAA	ACT1 quantification by qPCR
ACT1-R	GTAGTTTGGTCAATACCGGC	ACT1 quantification by qPCR
CUP1-F	TTCGTTTCATTTCCCAGAGC	CUP1 quantification by qPCR
CUP1-R	CAATGCCAATGTGGTAGCTG	CUP1 quantification by qPCR
ENA2-F	TCACTACTGACCGGTGAATC	ENA1/2/5 quantification by qPCR
ENA2-R	GACAATACCCTTGGCTCTTC	ENA1/2/5 quantification by qPCR
ymNG-F	GTCCCTTTCAAGCCGCTATG	ymNG quantification by qPCR
ymNG-R	AACCTGTGCCCTTAACCTGT	ymNG quantification by qPCR
HIS3-F	ACGACCATCACACCACTGAA	HIS3 quantification by qPCR
HIS3-R	GCTCTGGAAAGTGCCTCATC	HIS3 quantification by qPCR
CUP1_probe_F	CGGGGAATTTCAAGAGAACA	CUP1 probe generation
CUP1_probe_R	TGTCCATGGCAGTTCAACAT	CUP1 probe generation
CUP1RU_out_probe_F1	CCGCAAGATACGAAAAGGAG	Flanking region probe generation
CUP1RU_out_probe_R1	CCTCTTGTGATCTTATCGTTGATTT	Flanking region probe generation
CUP1RU_out_probe_F2	TTTGGTAATGAGGGCTGGTC	Flanking region probe generation
CUP1RU_out_probe_R2	TTTCCCTAGGAATGGCTGTG	Flanking region probe generation
CUP1RU_out_probe_F3	TCATTCACCGGTACTTCCAA	Flanking region probe generation
CUP1RU_out_probe_R3	CCAAATGGACATTCAACGTG	Flanking region probe generation
CUP1RU_out_probe_F4	CGCCCGTATTGCCATTATAC	Flanking region probe generation
CUP1RU_out_probe_R4	TCCCCGTCACTTTCAATGAT	Flanking region probe generation
gRNA1_F	TGAATTTCATAGAGTGCGGTGC	Amplification around the gRNA1 target sequence
gRNA1_R	AATAAAAAAAAAGCATATGTATTAATCCTAAAATGT	Amplification around the gRNA1 target sequence
D4Z4_flanking_F	TGGGCATTTTCTCATTAGCC	D4Z4 quantifcation by qPCR
D4Z4_flanking_R	CTGGAGCAGAGATGACCACA	D4Z4 quantifcation by qPCR
D4Z4_repeat_unit_F	GAGAGAGGAACGGGAGACCT	D4Z4 quantifcation by qPCR
D4Z4_repeat_unit_R	GGACGCTGACCGTTTTCC	D4Z4 quantifcation by qPCR
CPNE5_jC	AGAGCCCGCTTCAGAGTAAC	Genotyping for the CPNE5 locus
CPNE5_jT	CAGGGCTCTACTCACATAGC	Genotyping for the CPNE5 locus
FP-EGF_jFP	GCCTATGGAAAAACGCCAGC	Genotyping for FP-EGF integration
FP-EGF_jEGF	TGGGGTGCCTAATGAGTGAG	Genotyping for FP-EGF integration
