# Supplementary material for: Strategic targeting of Cas9 nickase expands tandem gene arrays
Source: Cell Genom. 2025 Mar 20;5(4):100811. doi: 10.1016/j.xgen.2025.100811 (PMC12008805; doi:10.1016/j.xgen.2025.100811)
Supplement: Table S4. Plasmids used in this study, related to STAR Methods and Figures 1–6 and S2–S9 [file mmc4.xlsx]

## Sheet: Table S4
Table S4. Plasmids used in this study, related to STAR Methods and Figures 1–6, S2–S9
Number	Name	Plasmid type	Marker gene
13-62	YIplac128-pGAL1-Cas9(D10A)-tADH1	Integrative	LEU2
39-40	YIplac128-pGAL1-Cas9(H840A N854A)-tADH1	Integrative	LEU2
9-55	pFA6a-pCUP2-yGEV-tADH1-HphMX	Integrative	HygR
4-35	pFA6a-NUP49(aa288-472)-mCherry-KanMX6	Integrative	KanR
32-8	YIpHIS-pNOP1-NOP1(aa1-90)-ymNeonGreen(C6G)-tADH1	Integrative	HIS3
32-32	YIpHIS-pNOP1-NOP1(aa1-90)-ymNeonGreen(C6G)-tADH1-ARS305	Integrative	HIS3
34-14	YIpHIS-CUP1RU-tTEF1-ymTagBFP-pHHT1-mCherry-tCYC1-ymiRFP682-pHHT2-ymNeonGreen-tADH1	Integrative	HIS3
33-45	YIpHIS-CUP1RU-tTEF1-ymTagBFP-pHHT1-mCherry-tCYC1-ymiRFP682-pHHT2-ymNeonGreen-tADH1-ARS305	Integrative	HIS3
9-72	pGAL1-HHribo-sgRNAFE(TEF1)-HDV-tADH1-CU	Centromeric	URA3
21-79	pGAL1-HHribo-sgRNAFE(gRNAs6)-HDV-tADH1-CU	Centromeric	URA3
21-80	pGAL1-HHribo-sgRNAFE(gRNAs7)-HDV-tADH1-CU	Centromeric	URA3
21-81	pGAL1-HHribo-sgRNAFE(gRNAs8)-HDV-tADH1-CU	Centromeric	URA3
22-1	pGAL1-HHribo-sgRNAFE(gRNAs9)-HDV-tADH1-CU	Centromeric	URA3
22-2	pGAL1-HHribo-sgRNAFE(gRNAs1)-HDV-tADH1-CU	Centromeric	URA3
22-3	pGAL1-HHribo-sgRNAFE(gRNA2)-HDV-tADH1-CU	Centromeric	URA3
22-4	pGAL1-HHribo-sgRNAFE(gRNA3)-HDV-tADH1-CU	Centromeric	URA3
22-5	pGAL1-HHribo-sgRNAFE(gRNAs2)-HDV-tADH1-CU	Centromeric	URA3
24-40	pGAL1-HHribo-sgRNAFE(gRNA1)-HDV-tADH1-CU	Centromeric	URA3
24-41	pGAL1-HHribo-sgRNAFE(gRNAs3)-HDV-tADH1-CU	Centromeric	URA3
24-42	pGAL1-HHribo-sgRNAFE(gRNAs4)-HDV-tADH1-CU	Centromeric	URA3
24-43	pGAL1-HHribo-sgRNAFE(gRNAs5)-HDV-tADH1-CU	Centromeric	URA3
21-54	pGAL1-HHribo-sgRNAFE(gRNA6)-HDV-tADH1-CU	Centromeric	URA3
21-55	pGAL1-HHribo-sgRNAFE(gRNAs14)-HDV-tADH1-CU	Centromeric	URA3
21-56	pGAL1-HHribo-sgRNAFE(gRNA5)-HDV-tADH1-CU	Centromeric	URA3
21-57	pGAL1-HHribo-sgRNAFE(gRNAs15)-HDV-tADH1-CU	Centromeric	URA3
21-58	pGAL1-HHribo-sgRNAFE(gRNAs10)-HDV-tADH1-CU	Centromeric	URA3
21-59	pGAL1-HHribo-sgRNAFE(gRNAs11)-HDV-tADH1-CU	Centromeric	URA3
21-60	pGAL1-HHribo-sgRNAFE(gRNAs12)-HDV-tADH1-CU	Centromeric	URA3
21-61	pGAL1-HHribo-sgRNAFE(gRNAs13)-HDV-tADH1-CU	Centromeric	URA3
24-36	pGAL1-HHribo-sgRNAFE(gRNAs16)-HDV-tADH1-CU	Centromeric	URA3
24-37	pGAL1-HHribo-sgRNAFE(gRNA4)-HDV-tADH1-CU	Centromeric	URA3
24-38	pGAL1-HHribo-sgRNAFE(gRNAs17)-HDV-tADH1-CU	Centromeric	URA3
24-39	pGAL1-HHribo-sgRNAFE(gRNAs18)-HDV-tADH1-CU	Centromeric	URA3
29-8	pGAL1-HHribo-sgRNAFE(RSM10R2)-HDV-tADH1-CU	Centromeric	URA3
29-9	pGAL1-HHribo-sgRNAFE(RSM10R3)-HDV-tADH1-CU	Centromeric	URA3
29-61	pGAL1-HHribo-sgRNAFE(RSM10R4)-HDV-tADH1-CU	Centromeric	URA3
29-62	pGAL1-HHribo-sgRNAFE(RSM10R5)-HDV-tADH1-CU	Centromeric	URA3
29-63	pGAL1-HHribo-sgRNAFE(RSM10R6)-HDV-tADH1-CU	Centromeric	URA3
29-10	pGAL1-HHribo-sgRNAFE(KRS1F1)-HDV-tADH1-CU	Centromeric	URA3
29-11	pGAL1-HHribo-sgRNAFE(KRS1F2)-HDV-tADH1-CU	Centromeric	URA3
29-64	pGAL1-HHribo-sgRNAFE(KRS1F4)-HDV-tADH1-CU	Centromeric	URA3
24-74	pGAL1-yenAsCas12a-tADH1-pGAL1-tRNA(Gly)-AscrRNA(pif1-m2-As1)-U4AU4-HDV-tCYC1-CU	Centromeric	URA3
24-12	pGAL1-HHribo-sgRNAFE(Rtt109_K290Q_R3)-HDV-tADH1-CU	Centromeric	URA3
33-75	pPOL32-POL32-tCYC1-CH	Centromeric	HIS3
33-76	pPIF1-PIF1-m1-tCYC1-CH	Centromeric	HIS3
33-78	pRTT109-RTT109-tCYC1-CH	Centromeric	HIS3
33-79	pRTT109-RTT109_K290Q-tCYC1-CH	Centromeric	HIS3
30-72	pGAL1-Cas9-tADH1-pGAL1-HHribo-sgRNAFE(MET15_F2)-HDV-tCYC1-CU	Centromeric	URA3
30-64	pGAL1-Cas9-tADH1-pGAL1-HHribo-sgRNAFE(CUP1up4)-HDV-tCYC1-CU	Centromeric	URA3
27-72	pGAL1-Cas9-tADH1-pGAL1-HHribo-sgRNAFE(HO-Sp1)-HDV-tCYC1-CU	Centromeric	URA3
35-64	pGAL1-Cas9-tADH1-pGAL1-sgRNAFE(ChrX-2_F1)-HDV-tCYC1-CU	Centromeric	URA3
35-65	pGAL1-Cas9-tADH1-pGAL1-sgRNAFE(ChrX-2_R2)-HDV-tCYC1-CU	Centromeric	URA3
35-66	pGAL1-Cas9-tADH1-pGAL1-sgRNAFE(ChrX-2_F3)-HDV-tCYC1-CU	Centromeric	URA3
35-67	pGAL1-Cas9-tADH1-pGAL1-sgRNAFE(ChrX-2_F4)-HDV-tCYC1-CU	Centromeric	URA3
25-57	pGAL1-yenAsCas12a-tADH1-pGAL1-tRNA(Gly)-HindIII-AsCpf1gRNA(ARS813cr_F2)-U4AU4-HDV-tCYC1-CU	Centromeric	URA3
37-79	pGAL1-yenAsCas12a-tADH1-pGAL1-tRNA(Gly)-HindIII-AsCpf1gRNA(gRNA1_F1)-U4AU4-HDV-tCYC1-CU	Centromeric	URA3
37-80	pGAL1-yenAsCas12a-tADH1-pGAL1-tRNA(Gly)-HindIII-AsCpf1gRNA(gRNA1_F2)-U4AU4-HDV-tCYC1-CU	Centromeric	URA3
37-81	pGAL1-yenAsCas12a-tADH1-pGAL1-tRNA(Gly)-HindIII-AsCpf1gRNA(gRNA1_R3)-U4AU4-HDV-tCYC1-CU	Centromeric	URA3
48-74	YEpHISMX-EU800bp-gRNA1-tADH1	Episomal	HIS3
48-75	YEpHISMX-EU600bp-gRNA1-tADH1	Episomal	HIS3
48-76	YEpHISMX-EU400bp-gRNA1-tADH1	Episomal	HIS3
48-77	YEpHISMX-EU200bp-gRNA1-tADH1	Episomal	HIS3
50-29	YEpHISMX-EU800bp-tADH1	Episomal	HIS3
43-2	AAVS1 T2 CRISPR in pX330	Episomal	-
47-77	VKG1-gRNA-pX330	Episomal	-
46-20	AIO-PuroR-gRNA1	Episomal	PuroR
46-30	mCherry-PuroR-FP-SV40ori-EGF-gRNA1ts	Episomal	PuroR
47-2	AIO-PuroR-gRNAh1	Episomal	PuroR
47-3	AIO-PuroR-gRNAh2	Episomal	PuroR
47-5	AIO-PuroR-gRNAh3	Episomal	PuroR
47-6	AIO-PuroR-gRNAh4	Episomal	PuroR
