# Supplementary material for: Strategic targeting of Cas9 nickase expands tandem gene arrays
Source: Cell Genom. 2025 Mar 20;5(4):100811. doi: 10.1016/j.xgen.2025.100811 (PMC12008805; doi:10.1016/j.xgen.2025.100811)
Supplement: Table S5. gRNAs and crRNAs used in this study, related to STAR Methods and Figures 1–6 and S2–S9 [file mmc5.xlsx]

## Sheet: Table S5
Table S5. gRNAs and crRNAs used in this study, related to STAR Methods and Figures 1–6, S2–S9
gRNA/crRNA	Protospacer	PAM	Chromosome	Strand	Start	End	Standard Name	Systematic Name	Start	End	Standard name	Systematic Name	Source
TEF1	TTGATATTTAAGTTAATAAACGG	CGG	chrXVI	+	700460	700482	TEF1	YPR080W					Gilbert et al, 2013[S1]
gRNA6	TATGAACAAATTCTAGTAAGAGG	AGG	chrVIII	+	216658	216680	RSC30	YHR056C					This study
gRNAs14	CACAGTTAATTCGCCTAGTTTGG	TGG	chrVIII	+	216569	216591	RSC30	YHR056C					This study
gRNA5	GACCGTTGAGAATGAAGGACAGG	AGG	chrVIII	+	216614	216636	RSC30	YHR056C					This study
gRNAs15	CTTCAATATTCAGATTGTTAAGG	AGG	chrVIII	+	216706	216728	RSC30	YHR056C					This study
gRNAs16	CAATAAATTTGATTGTCTCTTGG	TGG	chrVIII	+	216415	216437	RSC30	YHR056C					This study
gRNA4	ATAACTTGAAATCTTTTATCTGG	TGG	chrVIII	+	216307	216329	RSC30	YHR056C					This study
gRNAs17	TCTCTTGGTCATAATATTCCAGG	AGG	chrVIII	+	216430	216452	RSC30	YHR056C					This study
gRNAs18	TAATAGCCTGCTTATTGAATAGG	AGG	chrVIII	+	216517	216539	RSC30	YHR056C					This study
gRNAs10	CCAAATCACATTGATAAACCTGG	TGG	chrVIII	−	216448	216470	RSC30	YHR056C					This study
gRNAs11	TACTCAAGACATTCGCTTCTAGG	AGG	chrVIII	−	216261	216283	RSC30	YHR056C					This study
gRNAs12	GGCTATTAATAACCATGTTTCGG	CGG	chrVIII	−	216502	216524	RSC30	YHR056C					This study
gRNAs13	AATGACCCTATTCAATAAGCAGG	AGG	chrVIII	−	216523	216545	RSC30	YHR056C					This study
gRNAs6	ATAGATCATTGAAAGTGACGGGG	GGG	chrVIII	+	212182	212204							This study
gRNAs7	AATTTGAATTTCATAGAGTGCGG	CGG	chrVIII	+	212031	212053							This study
gRNAs8	GTGCAACAGCGGTTAAGGATTGG	TGG	chrVIII	+	211852	211874	CIC1	YHR052W					This study
gRNAs9	AAATAGATCATTGAAAGTGACGG	CGG	chrVIII	+	212180	212202							This study
gRNAs1	AAAATTGAACCCAATTCGGAAGG	AGG	chrVIII	−	211862	211884	CIC1	YHR052W					This study
gRNA2	GAGAGAAAAGATAGATAAGGAGG	AGG	chrVIII	−	211986	212008							This study
gRNA3	TGAACCCAATTCGGAAGGATTGG	TGG	chrVIII	−	211857	211879	CIC1	YHR052W					This study
gRNAs2	AATGATCTATTTATTTGAAGCGG	CGG	chrVIII	−	212169	212191							This study
gRNA1	ATTATGAGAACGTCTTTTAAAGG	AGG	chrVIII	−	212219	212241							This study
gRNAs3	ATTGTTCGTCAAAGTGGTCAAGG	AGG	chrVIII	−	211500	211522	CIC1	YHR052W					This study
gRNAs4	ATCCTTAACCGCTGTTGCACTGG	TGG	chrVIII	−	211185	211207	CIC1	YHR052W					This study
gRNAs5	AATAACTCTTTCCCTAGGAATGG	TGG	chrVIII	−	210939	210961	CIC1	YHR052W					This study
KRS1F1	AGTGTCAAGCATTAATAAGGAGG	AGG	chrIV	−	527414	527436	ENA5	YDR038C					This study
KRS1F2	GTGTCAAGCATTAATAAGGAGGG	GGG	chrIV	−	527413	527435	ENA5	YDR038C					This study
KRS1F4	TCACAATTCGGAAAACGATTTGG	TGG	chrIV	−	527508	527530	ENA5	YDR038C					This study
RSM10R2	AAAAGAAAGAACGGAATAAGAGG	AGG	chrIV	+	538674	538696							This study
RSM10R3	ACTAATGAGAAAAGAAAGATAGG	AGG	chrIV	+	538623	538645							This study
RSM10R4	ACCAGTAATCCAATCATGCATGG	TGG	chrIV	+	538186	538208	ENA1	YDR040C					This study
RSM10R5	TATTAGAAGGACCATGATCATGG	TGG	chrIV	+	538228	538250	ENA1	YDR040C					This study
RSM10R6	CATGGCAAACGAGATTATCATGG	TGG	chrIV	+	538204	538226	ENA1	YDR040C					This study
Rtt109K290QR3	ATCTAGCCTTAGGATCGTCTGGG	GGG	chrXII	−	147145	147167	RTT109	YLL002W					This study
pif1-m2-As1	TTTCTATGAGTAGTCGTGGTTTCAGGT	TTTC	chrXIII	−	151394	151420	PIF1	YML061C					This study
MET15F2	ACGTGAAGCTGTCGATATTGGGG	GGG	chrXII	+	732243	732265	MET15	YLR303W					This study
gRNA1F1	TTTACCTTTAAAAGACGTTCTCATAAT	TTTA	chrVIII	+	212215	212241							This study
gRNA1F2	TTTAAAAGACGTTCTCATAATACATTT	TTTA	chrVIII	+	212221	212247							This study
gRNA1R3	TTTAAAGGTAAAATGCTGTTATCCCCG	TTTA	chrVIII	−	212200	212226							This study
CUP1up4	TCTGACAATCCATATTGCGTTGG	TGG	chrVIII	+	212867	212889	CUP1-1	YHR053C	214865	214887	CUP1-2	YHR055C	This study
HO-Sp1	CCTGTGTGACATTTATGACGCGG	CGG	chrIV	+	47905	47927	HO	YDL227C					This study
ChrX-2F1	CCTGCGAGTTTCTCTGCCCGAGG	AGG	chrX	−	195431	195453							This study
ChrX-2R2	AAGTGGTCACGTGCGGGTCTAGG	AGG	chrX	+	195467	195489							This study
ChrX-2F3	CCGAAACTAAGCGCCGATTATGG	TGG	chrX	−	195183	195205							This study
ChrX-2F4	TAAAGAGTAAGTTGAGTGTAAGG	AGG	chrX	−	195227	195249							This study
ARS813gF2	TTTCATCACATAATTGAAAGATAATGA	TTTC	chrVIII	+	245830	245856	ARS813	ARS813					This study
gRNAh1	TGTTCTCACAAGATTCTGGGAGG	AGG	chr4	−	193433191	193433210							This study
gRNAh2	ACAGCAAGGAAAATAGAAGTAGG	AGG	chr4	−	193433062	193433081							This study
gRNAh3	CGACGCTGTCTAGGCAAACCTGG	TGG	chr4	+	193543557	193543576							This study
gRNAh4	ATTAAAATGCCCCCTCCCTGTGG	TGG	chr4	+	193543619	193543638							This study
AAVS1 T2	GGGGCCACTAGGGACAGGATTGG	TGG	chr19	−	55115752	55115771	AAVS1
Literature cited
[S1] Gilbert, L.A., Larson, M.H., Morsut, L., Liu, Z., Brar, G.A., Torres, S.E., Stern-Ginossar, N., Brandman, O., Whitehead, E.V., Doudna, J.A., Lim, W.A., Weissman, J.S., and Qi, L.S. (2013) CRISPR-mediated modular RNA-guided regulation of transcription in eukaryotes. Cell 154, 442–451. https://doi.org/10.1016/j.cell.2013.06.044
